# Supplementary material for: From patient to tumor organoid: Culture protocol choice controls glioblastoma tumor architecture and identity
Source: Brain Pathol. 2026 Jul 26:e70125. Online ahead of print. doi: 10.1111/bpa.70125 (PMC13402234; doi:10.1111/bpa.70125)
Supplement: Supplementary file 4 — Table S3. Processed proteomic data of technical replicates in an Excel spreadsheet. [file BPA-9999-e70125-s001.xlsx]

## Sheet: GBO_CUT_vs_NBM_CUT
PG.ID

## Sheet: GBO_DIS_vs_NBM_DIS
PG.ID

## Sheet: GBO_CUT_vs_GBO_DIS
PG.ID

## Sheet: NBM_CUT_vs_NBM_DIS
PG.ID

## Sheet: GBO_CUT_vs_NBM_DIS
PG.ID

## Sheet: NBM_CUT_vs_GBO_DIS
PG.ID

## Sheet: GBO_CUT_vs_primary
PG.ID

## Sheet: GBO_DIS_vs_primary
PG.ID

## Sheet: NBM_CUT_vs_primary
PG.ID

## Sheet: NBM_DIS_vs_primary
PG.ID
