# Supplementary material for: From patient to tumor organoid: Culture protocol choice controls glioblastoma tumor architecture and identity
Source: Brain Pathol. 2026 Jul 26:e70125. Online ahead of print. doi: 10.1111/bpa.70125 (PMC13402234; doi:10.1111/bpa.70125)
Supplement: Supplementary file 5 — Table S4. Processed proteomic data of biological replicates in an Excel spreadsheet. [file BPA-9999-e70125-s003.xlsx]

## Sheet: GBO_CUT_vs_NBM_DIS
PG.ID

## Sheet: GBO_CUT_vs_primary
PG.ID

## Sheet: NBM_DIS_vs_primary
PG.ID
